# Supplementary material for: Acetylsalicylic acid aggravates anaphylaxis in a PGE2-dependent manner
Source: J Clin Invest. 2025 Mar 3;135(5):e175397. doi: 10.1172/JCI175397 (PMC11870728; doi:10.1172/JCI175397)
Supplement: Supporting data values [file jci-135-175397-s049.xlsx]

## Sheet: Fig. 2A
basal	PCA	ASA	PCA/ASA
0.052	0.123	0.06	0.16
0.063	0.117	0.05	0.142
0.056	0.118	0.06	0.19
0.049	0.109	0.054	0.2
0.061	0.1	0.06	0.18
0.053	0.099	0.062	0.13

## Sheet: Fig. 2B
Time (min)		delta body core temperature (°C)
		PSA																								PSA/ASA																				basal
0		0	0	0	0	0	0	0	0	0	0	0	0	0	0	0	0	0	0	0	0	0	0	0		0	0	0	0	0	0	0	0	0	0	0	0	0	0	0	0	0	0	0		0	0	0
10		2	2	2.1	2.5	1.8	1.8	1.4	2.1	1.2	1.8	2	2	2.1	2.5	1.8	1.9	1.6	1.9	1	1.5	2	2.6	1.9		3.2	2.7	3.2	2.5	3.2	2.8	2.6	1.8	1.7	2.3	3.2	2.7	3.2	2.5	3.2	2.5	1.1	2.9	2.6		-0.1	0.3	-0.1
20		3.4	4	3.8	4.2	3.7	2.7	2.5	3.1	2.2	2.9	3.4	4	3.8	4.2	3.7	3.1	2.6	3.3	2.2	3.1	3	3.2	3.2		4.8	4.5	4.6	5.2	4.5	3.2	4.5	3.2	2.9	3.4	4.8	4.5	4.6	5.2	4.5	3.5	3.2	3.6	4.3		-0.1	0.1	-0.1
30		3.9	4.4	4	3.9	3.8	2.4	2.1	1.9	1.5	2.5	3.9	4.4	4	3.9	3.8	3.1	2.3	3.5	1.3	2.6	2.6	2.5	2.4		5.1	4.9	5.1	5.4	5.2	2.2	4.6	3.2	3.3	3.6	5.1	4.9	5.1	5.4	5.2	4.6	3	4.6	4.7		-0.2	0.3	0.1
40		3	3.6	3.4	4	3.3	2.6	1.4	1.4	0.8	1.8	3	3.6	3.4	4	3.3	2.3	1.1	2.1	0.6	1.5	1.8	1.7	2.1		3.7	4.1	3.7	4.7	3.7	1	3.3	2.6	2.8	3.2	3.7	4.1	3.7	4.7	3.7	4.2	2	4	4.1		-0.2	0.3	0
50		2	2.6	2.6	3	1.9	1.4	1.3	1.5	0.8	1.4	2	2.6	2.6	3	1.9	1.1	0.5	1.5	0.2	1	0.3	1.2	0.8		2.3	2.8	2.3	3.7	2.3	0.3	2.6	2	1.5	2.3	2.3	2.8	2.3	3.7	2.3	2.5	1.9	2.2	2.9		-0.2	0.2	-0.2
60		1.3	1.6	1.5	2.1	1.1	0.4	0.8	0.8	0.2	1.4	1.3	1.6	1.5	2.1	1.1	1.3	0.5	0.8	0.1	0.2	0.2	0.6	0.8		1.4	1.8	1.4	2.6	1.4	0.1	2.7	0.9	1.4	1.6	1.4	1.8	1.4	2.6	1.4	2	0.9	1.5	2.1		-0.3	0.1	0

## Sheet: Fig. 3
time (min)		delta body core temperature (°C)
		histamine						histamine+ASA
0		0	0	0	0	0		0	0	0	0	0
10		2.9	2.8	3.2	3.5	3.1		2.1	1.3	1.6	2.8	3.1
20		4.6	4.1	3.5	5.2	2.4		2.7	1.8	2.3	4.6	4.4
30		5.1	3.3	2.4	4.5	1.5		1.9	1.2	1.9	4.2	4.7
40		4.5	2.2	1.6	3	1.2		1.1	1.1	1.3	2.1	3.5
50		3.4	0.7	1.1	2.3	0.7		0.6	0.3	0.3	0.7	1.9
60		1.9	0.6	1	2.1	0.3		0.4	0	0	0.4	1.4
70		1	0.1	0.5	0.8	0.1		0.1	0.2	0.1	0.1	0.3

## Sheet: Fig. 4A
time (min)		delta body core temperature (°C)
		PSA									PSA/ASA								PSA/ASA+PDGH-I
0		0	0	0	0	0	0	0	0		0	0	0	0	0	0	0		0	0	0	0	0
10		2	2	2.7	3.8	3.4	4.7	1.6	2.2		2	4	2.8	4	2.6	1.8	4.6		3.2	2.7	1.7	1.5	2.2
20		3.1	4.4	4.8	5.6	5.9	4.9	3.9	4.2		5	5.1	4.5	7.1	5.7	4.8	6.6		5.2	4.4	3.6	4.1	4.3
30		3.8	4.3	5.3	6.5	5.5	3.9	4.2	3.2		6.3	5.1	5.1	7.5	7.4	6.3	7		5.3	3.8	3.1	4.7	5.5
40		2.8	3.3	4.9	5.5	4.6	2.8	3.4	1.9		6.5	4.2	3.9	7.7	8.3	6.7	5.2		4.2	3.1	1.8	4.9	5.3
50		2.3	2.5	3.9	4.1	3.2	2	2.8	1		6	2.8	2.5	6.6	7.6	6.1	4.2		3.2	2	1.4	4.1	3.2
60		1.7	1.9	2.9	3.2	1.9	1.6	2.2	0.8		5.2	2.5	1.9	3.6	6	5.3	2.7		2.2	1.9	1.3	3.2	2.6

## Sheet: Fig. 4B
Histamine levels (ng/ml)
PSA	PSA/ASA	PSA/ASA+PDGH-I
130.845	119.481	109.909
334.297	259.007	213.101
334.297	311.79	112.651
64.0775	298.144	162.321
117.615	483.645	239.6
99.2933	165.577	99.75
75.28	290.7	160.4
312.8	210.9	201
256.3	281.5
54.4	396.7
236.8

## Sheet: Fig. 5
EP2 agonist
time (min)		delta body core temperature (°C)
		PSA								PSA/ASA									PSA/ASA+EP-Ag
0		0	0	0	0	0	0	0		0	0	0	0	0	0	0	0		0	0	0	0	0
10		2	2.5	2	2.7	3.8	3.4	4.7		2	2.7	2.6	1.8	4.6	4.6	3	3.2		2.8	2.4	2.9	3.4	2.9
20		3.1	3.6	4.4	4.8	5.6	5.9	4.9		5	5.2	5.7	4.8	5.5	6.6	5	5.3		4.3	3.3	4.8	4.8	6.6
30		3.8	3	4.3	5.3	6.5	5.5	3.9		6.3	6.5	7.4	6.3	6.5	7	5.5	6.3		5.3	2	5.2	5	7.4
40		2.8	1.9	3.3	4.9	5.5	4.6	2.8		6.5	6.7	8.3	6.7	5.4	5.2	5.2	5.7		5.4	2.2	3.9	3	6.9
50		2.3	1.6	2.5	3.9	4.1	3.2	2		6	6.3	7.6	6.1	4.4	4.2	4.2	4.6		4.6	0.9	2.7	2.1	5.2
60		1.7	1.4	1.9	2.9	3.2	1.9	1.6		5.2	4.9	6	5.3	3.8	2.7	2.9	3.5		3.2	0.4	1.6	1.5	3.7
EP3 agonist
time (min)		delta body core temperature (°C)
		PSA								PSA/ASA									PSA/ASA+EP-Ag
0		0	0	0	0	0	0	0		0	0	0	0	0	0	0	0		0	0	0	0	0	0
10		2	2.5	2	2.7	3.8	3.4	4.7		2	2.7	2.6	1.8	4.6	4.6	3	3.2		2.1	2.5	2.5	2.4	4.2	3
20		3.1	3.6	4.4	4.8	5.6	5.9	4.9		5	5.2	5.7	4.8	5.5	6.6	5	5.3		2.1	4.2	3.8	4.7	5.5	4.3
30		3.8	3	4.3	5.3	6.5	5.5	3.9		6.3	6.5	7.4	6.3	6.5	7	5.5	6.3		1.6	4	4.1	5.4	5.9	4.1
40		2.8	1.9	3.3	4.9	5.5	4.6	2.8		6.5	6.7	8.3	6.7	5.4	5.2	5.2	5.7		0.9	2.6	3	4.4	4.9	3
50		2.3	1.6	2.5	3.9	4.1	3.2	2		6	6.3	7.6	6.1	4.4	4.2	4.2	4.6		0.6	1.6	2.1	3.4	3.8	2.4
60		1.7	1.4	1.9	2.9	3.2	1.9	1.6		5.2	4.9	6	5.3	3.8	2.7	2.9	3.5		1.1	1.2	1.6	2.4	3	1.9
EP4 agonist
time (min)		delta body core temperature (°C)
		PSA								PSA/ASA									PSA/ASA+EP-Ag
0		0	0	0	0	0	0	0		0	0	0	0	0	0	0	0		0	0	0	0	0
10		2	2.5	2	2.7	3.8	3.4	4.7		2	2.7	2.6	1.8	4.6	4.6	3	3.2		2.7	2.3	3	2.5	2.7
20		3.1	3.6	4.4	4.8	5.6	5.9	4.9		5	5.2	5.7	4.8	5.5	6.6	5	5.3		5.6	4	4.1	4.9	4.3
30		3.8	3	4.3	5.3	6.5	5.5	3.9		6.3	6.5	7.4	6.3	6.5	7	5.5	6.3		6.9	4.4	4.4	5.5	4
40		2.8	1.9	3.3	4.9	5.5	4.6	2.8		6.5	6.7	8.3	6.7	5.4	5.2	5.2	5.7		6.8	3.9	3.9	5.1	3.2
50		2.3	1.6	2.5	3.9	4.1	3.2	2		6	6.3	7.6	6.1	4.4	4.2	4.2	4.6		7.7	2.6	2.9	4.2	1.7
60		1.7	1.4	1.9	2.9	3.2	1.9	1.6		5.2	4.9	6	5.3	3.8	2.7	2.9	3.5		6.6	1.7	2.2	3.2	1.1

## Sheet: Fig. 6
WT
time (min)		delta body core temperature (°C)
		PSA														PSA/ASA
0		0	0	0	0	0	0	0	0	0	0	0	0	0		0	0	0	0	0	0	0	0	0	0
10		1.8	1.8	1.5	1.9	2	0	1.2	-0.3	2.2	1.7	0.6	2.6	0.8		0.1	2.6	1.8	2.8	2.4	3.4	0.4	1.8	3.6	1.5
20		3.3	3.2	3.8	3.9	3.4	0	3	1	3	3.4	1.8	4.3	2.4		3	4	2.8	4.7	4.2	5.4	1.6	4	6.2	4
30		2.5	3.4	4.5	3.4	3.4	0	1.7	1.1	5.1	3.5	1	4.8	2.5		3	3.9	3.1	5.4	5.4	6.3	1.4	4.7	7	3.9
40		1.3	2.1	3.3	2.2	2.4	0	0.6	0.4	4.2	2.4	0.7	3.7	1.3		1	3.1	2.4	4.9	5	6.3	0.3	4.4	6.7	2.6
50		0.7	1.3	2.6	1.6	1.4	0	0	-0.2	3.4	1.5	-0.2	2.5	0.7		-0.5	2.2	1.4	3.6	4.2	4.7	0	3.4	6	1.3
60		0.4	1.2	1.7	1.3	1	0	-0.1	-0.5	2.6	0.7	-0.5	1.6	0.4		-0.6	1.7	0.7	2.5	3.5	4.1	-0.2	2.4	5.1	0.6
EP2-KO
time (min)		delta body core temperature (°C)
		PSA														PSA/ASA
0		0	0	0	0	0	0	0	0	0	0	0	0	0		0	0	0	0	0	0	0	0	0	0
10		1.9	2.3	2.5	0.5	1.8	2	0.5	2.6	1.2	1.6	1.8	1.5	1.4		3	2.5	1.3	1.5	1.9	1	1.5	1.1	2	2
20		3.5	4	3.9	1.8	3.3	3.5	2.3	3.3	4.2	3	3.3	3.4	2		4.1	3.7	2.7	3.3	3.8	2.2	3.2	2.9	5.1	4.1
30		3	3.8	2.8	1	2.4	2.4	1.5	2.6	3.5	2.9	3.4	3.2	3.6		3.4	2.9	2.1	3.2	4.1	2.2	3.4	3.4	6	3.9
40		1.4	2.1	1.5	0	1.3	1.2	0.5	1.7	2.5	1.6	2	1.8	2.4		2.3	1.9	1.4	2	3.2	1.1	2.8	2.2	5.7	2.6
50		0.8	1.2	1	-0.3	0.8	1	0.1	1.2	1.9	0.9	1.2	0.6	1.8		1.6	1	1	1.4	2.8	0.5	2.1	1.3	5.1	1.3
60		0.3	0.8	1	-0.1	0.9	0.9	0	1	1.4	0.1	1	0.3	1.2		1.4	0.9	0.6	0.8	1.7	0.3	1.6	0.6	3.9	0.6
EP3-KO
time (min)		delta body core temperature (°C)
		PSA														PSA/ASA
0		0	0	0	0	0	0	0	0	0	0	0	0	0		0	0	0	0	0	0	0	0	0	0	0	0
10		-0.6	0.6	1.5	1	1.7	2.2	2.4	3	1.2	1.9	1.9	2.2	2.2		0.3	3.1	4.7	2.2	2.9	2.3	1.4	1.9	2.2	1.2	2.1	1.6
20		0.8	1.8	3.9	3	3.6	3.4	4.3	5.6	3.2	3.1	3.8	4.8	4.7		2.6	4.5	4.9	4.3	4.7	4.6	3.1	3.3	4.2	3.4	3.6	3.7
30		0.2	1.2	4.4	3.4	3.4	2.6	3.8	5.5	3.1	2.9	4	5.2	4.6		3	4.6	3.5	4.8	5.5	4.7	3.4	3.6	4.8	3.7	3	3.1
40		-0.6	0.3	2.8	2.2	2.2	1.7	2.6	4.1	1.9	2.1	3.1	4.3	3.2		2.2	3.5	2.2	3.8	4.7	4	2.1	3.1	5.4	2.7	2.1	2.5
50		-1.5	-0.5	2.1	0.8	1.6	1.2	1.8	2.2	0.9	1.2	1.9	2.6	1.7		1.6	2.3	1.5	2.8	3.7	2.5	1.2	2.3	5.2	1.1	1.5	1.7
60		-1.5	-0.4	1.1	-0.1	1.1	0.6	1.1	1.5	0.1	0.8	0.8	1.3	1		0.5	1.9	1	2.1	2.3	1.6	0.8	1.9	3.7	0.5	1	1.4
EP4-KO
time (min)		delta body core temperature (°C)
		PSA														PSA/ASA
0		0	0	0	0	0	0	0	0	0	0	0				0	0	0	0	0	0	0	0	0	0	0	0
10		1.8	0.8	1.5	1.9	1	1	2.4	2.5	2	1	1.7				2	2.3	3.1	2.7	2.3	2.2	1.4	1.3	1.8	1.3	2.1	1.4
20		4.1	2.1	3.5	3.3	3.6	3.2	5.1	4.5	3.6	2.8	4.2				3.8	5.1	5.2	4.8	4	4.6	3.7	2.6	3.3	2.6	3.6	3.7
30		3.9	1.4	3.4	3	3	4	6.1	5	3.6	3.2	4.1				4	5.2	6.3	5.9	4.4	4.9	3.5	2.4	3.7	2.2	3.9	4.6
40		2.2	0.5	2.1	1.8	1.3	3.3	5.7	3.7	2.7	2.2	2.6				3	4.3	5.6	5.9	4.1	6	2.4	1.6	3.2	1.2	3	4.1
50		0.9		1.1	1.3	0.4	1.9	4.7	2.6	1.6	1.3	1.8				1.8	2.6	4.2	5	2.6	2.7	1.7	1	2.1	0.7	1.9	2.7
60		0.6	0.2	1	0.9	-0.1	1.1	3.2	1.7	1	0.3	1.2				1.3	1.6	3.2	3.8	2.2	2.1	1.2	0.7	1.7	0.4	1.4	1.4

## Sheet: Fig. 7A
Wheal diameter (mm)
Before ASA	After ASA
6	11
6	14.5
7.5	14.5
7.5	12.5
9	17
9	11
5	6
6	8
8.5	6
4	7.5
7	9
4	4.5

## Sheet: Fig. 7B
Allergen dilution		Wheal diameter (mm)
		Before ASA								After ASA
1:10		5	4.3	7	4	3.8	3.5	5.2		8	4	4	10	4.8	4.5	8.1
1:5		6	6	8	3	3.5	3.5	6.1		9	9	8	8	6	5.6	9.2
1:2		7				4.4	4.1	7.2		10				7.8	7.3	10.2
pure		5.5	3.8	9	7.8	6.8	6.3	5.7		11	3.5	9	8.3	9	8.5	11.1

## Sheet: Fig. 7C
Wheal diameter (mm)
Before ASA	After ASA
6	5.5
5.5	5
6	7.5
5.5	5.5
5	6
5.5	4.5
3.5	5
7	7.5
8.5	9
5	5.5
7	7
8.5	7
5.5	7
5	6
7.5	5
5	4.5

[truncated: 6 more sheets: Fig. 7D, Fig. 7E, Fig. S1A, Fig. S1B, Fig. S2, Fig. S3]
